# Supplementary material for: High-Performance Washable PM2.5 Filter Fabricated with Laser-Induced Graphene
Source: Materials (Basel). 2021 Sep 24;14(19):5551. doi: 10.3390/ma14195551 (PMC8509409; doi:10.3390/ma14195551)
Supplement: Supplementary file 1 [file materials-14-05551-s001.zip]

Archive with 1 entries (1 files):
- materials-1377261-supplementary.pdf
